# Supplementary material for: The impact of self-avatars on trust and collaboration in shared virtual environments
Source: PLoS One. 2017 Dec 14;12(12):e0189078. doi: 10.1371/journal.pone.0189078 (PMC5730128; doi:10.1371/journal.pone.0189078)
Supplement: S3 File — (XLSX) [file pone.0189078.s003.xlsx]

## Sheet: trust
avatar	cp	1	2	3	4	5	6	7	8	9	10	11	12	13	14	15
1	0	25	50	150	450	1000	40	110	160	475	800	25	70	175	510	1150
1	1	10	15	15	20	20	15	20	35	40	50	20	25	20	20	25
2	0	60	120	180	1035	1400	60	180	540	1460	4590	60	180	540	1620	4860
2	1	15	35	67	578	1000	45	105	280	660	2314	60	180	540	1620	4860
3	0	0	30	50	0	0	30	65	197	595	1642	60	180	540	1620	4860
3	1	20	30	0	70	200	10	0	150	200	300	30	75	170	460	1050
1	0	10	30	100	350	900	10	10	110	200	350	60	180	370	655	982
1	1	25	50	100	280	450	34	60	110	195	330	37	70	145	230	350
2	0	45	77	110	305	350	45	97	235	532	1998	55	170	509	1513	4000
2	1	25	40	90	160	400	40	80	180	250	700	30	72	195	440	850
3	0	40	70	165	250	870	40	93	191	430	975	60	180	540	810	4050
3	1	50	100	360	1000	2000	50	125	410	840	3400	60	180	540	1620	2430
1	0	40	75	160	450	1183	35	60	125	350	1000	50	100	150	450	1000
1	1	40	70	65	227	520	50	95	122	223	434	60	120	205	334	562
2	0	20	15	45	80	200	60	110	420	1220	3830	55	150	479	1418	4127
2	1	50	135	275	1166	1849	60	180	540	1620	3430	60	180	540	1620	4860
3	0	25	87	174	100	100	42	80	110	637	217	60	180	540	910	3865
3	1	30	55	180	520	1400	50	115	372	758	3137	60	135	482	1470	4475
1	0	45	50	100	180	375	40	40	130	300	300	60	90	150	250	300
1	1	30	85	142	713	2269	25	57	220	500	1250	60	180	540	1510	2200
2	0	45	72	118	125	250	40	60	130	400	1100	45	75	271	480	1300
2	1	20	25	20	30	20	20	30	130	300	500	25	50	150	300	900
3	0	60	60	300	750	1965	60	160	520	1560	4680	60	180	540	1620	4860
3	1	60	80	195	405	781	44	106	260	728	1784	55	172	520	1480	3720

## Sheet: task
E	CP	1	2	3	4	5	6	7	8	9	10
1	0	43.0805	83.8376	47.4232	31.8929	67.5012	14.5762	48.7552	38.2646	100	47.6681
1	0	118.282	57.8462	29.9434	29.6547	31.8422	74.212	50	11.7836	43.0247	50
1	0	69.7592	50	149.077	81.8041	63.0653	23.0011	66.8789	64.2006	68.445	50
1	0	53.3894	53.7568	19.7366	23.8465	32.6341	69.9943	52.1938	58.8611	80.1664	50
1	1	28.0031	59.0152	15.0028	21.0192	35.9853	58.0052	15.995	56.9958	28.0024	30.9953
1	1	84.9812	43.0061	37.994	71.0028	52.9982	33.0076	32.9916	18.0144	24.9862	25.9988
1	1	27.0092	46.993	109.996	46.0173	74.9856	60.0012	59.0097	48.9906	36.0027	45.9936
1	1	88.0031	77.0075	66.9965	42.0045	74.9885	64.0021	46.4282	20.9868	41.9985	68.0032
2	0	19.0091	86.0011	52.9942	47.0146	20.9826	43	53.0031	23.9972	52.0002	27.9999
2	0	61.3881	21.8179	52.6371	53.698	13.5703	19.927	52.5084	15.1773	63.1164	92.559
2	0	27.5335	31.514	72.9567	0.5914	37.7742	19.6018	15.4956	48.6843	50.736	23.9408
2	0	26.1204	52.3979	58.0948	54.101	26.6399	50.6148	89.5494	28.2436	27.0171	50
2	1	54.9911	111.007	19.0032	13.9887	95.0021	44.9979	58.004	69.006	43.9955	46.9997
2	1	76.993	70.9966	3.0022	35.007	65.9843	64.0041	18.0031	25.9998	53.9981	83.9982
2	1	101.072	60.0755	47.0041	92.0116	57.9914	51.9981	57.9952	96.0009	73.0028	133.996
2	1	71.412	96.958	168.515	84.1407	93.4368	55.5589	84.7959	45.1278	39.0576	30
3	0	21.136	7.3007	60.7046	33.7957	9.36262	0.314758	19.1671	33.3548	97.1093	5.74678
3	0	40.0626	43.4453	27.9917	17.2397	22.8573	9.63467	21.8255	34.4093	24.5691	6.01263
3	0	47.3585	54.5255	17.0418	18.3028	36.2178	10.742	53.9211	35.3315	15.9911	58.6016
3	0	57.1838	24.2709	43.1694	36.5822	69.2358	18.4949	37.8488	48.693	25.2026	28.2889
3	1	67.7736	27.0498	73.5044	44.7487	136.718	49.9307	56.3214	35.7103	71.4374	42.3769
3	1	48.7781	95.5897	50.1372	21.7941	59.6337	54.3179	41.9663	39.4821	37.6002	32.0845
3	1	39.3355	30.7081	34.8984	15.7648	63.1401	17.8143	40.0739	15.078	46.8468	27.644
3	1	93.0069	100	42.9055	92.9933	11.3991	32.4113	50.5629	24.1001	30.3257	87.58

## Sheet: post
avatar	condition	Q1	Q2	Q3	Q4	Overall
1	0	5	5	5	5.5	5.125
1	0	2.5	4	4.5	4	3.75
1	0	4	4	4	3.5	3.875
1	0	5	4.5	6	6	5.375
1	1	5.5	3	4	4	4.125
1	1	4	4	5	3	4
1	1	6	4	4	4.5	4.625
1	1	3	2.5	3	3	2.875
2	0	6.5	6.5	4.5	6.5	6
2	0	6	6	6.5	6	6.125
2	0	6.5	6.5	7	6.5	6.625
2	0	5.5	6	5.5	5	5.5
2	1	4.5	6	4.5	5	5
2	1	6	5	5	6.5	5.625
2	1	4	6	5	4.5	4.875
2	1	7	7	7	6	6.75
3	0	5.5	6	5	5.5	5.5
3	0	7	5.5	7	6	6.375
3	0	6.5	4	3.5	6	5
3	0	5.5	5	5	5.5	5.25
3	1	6.5	4	6	5	5.375
3	1	6	5.5	6	6	5.875
3	1	5	6	6	5.5	5.625
3	1	6	7	7	5	6.25
